# Supplementary material for: Community structure informs species geographic distributions
Source: PLoS One. 2018 May 23;13(5):e0197877. doi: 10.1371/journal.pone.0197877 (PMC5965839; doi:10.1371/journal.pone.0197877)
Supplement: S1 Table — Names of the species and code used for each of them, syndrome assigned and reference supporting the assignment to that syndrome. (XLSX) [file pone.0197877.s003.xlsx]

## Sheet: TS1_Sp sindrome
species	species_code	sindrom	paper	ref in the revision
Arbutus unedo	Arune	T	Valiente-Banuet et al. 2006. PNAS 103: 16812-16817	21,22,25,35,36
Asparagus acutifolius	Asacu	T	Valiente-Banuet et al. 2006. PNAS 103: 16812-16817	21
Asplenium onopteris	Asono
Brachypodium retusum	Brret
Brachypodium sylvaticum	Brsyl
Calicotome spinosa	Caisp	Q	Herrera1992. Am Nat 140: 421-446
Calluna vulgaris	Calvu	Q	Herrera1992. Am Nat 140: 421-446
Cistus albidus	Cialb	Q	Valiente-Banuet et al. 2006. PNAS 103: 16812-16817	7,30
Cistus crispus	Cicri	Q	Herrera1992. Am Nat 140: 421-446
Cistus ladanifer	Cilad	Q	Valiente-Banuet et al. 2006. PNAS 103: 16812-16817	31
Cistus monspeliensis	Cimon	Q		7,30
Cistus populifolius	Cipop	Q	Herrera1992. Am Nat 140: 421-446
Cistus psilosepalus	Cipsi	Q	Herrera1992. Am Nat 140: 421-446
Cistus salviifolius	Cisal	Q	Valiente-Banuet et al. 2006. PNAS 103: 16812-16817	7,23,32
Corynephorus canescens	Cocan
Crataegus monogyna	Crmon	T	Valiente-Banuet et al. 2006. PNAS 103: 16812-16817	40
Cytisus multiflorus	Cymul	Q	Herrera1992. Am Nat 140: 421-446
Cytisus scoparius	Cysco	Q	Herrera1992. Am Nat 140: 421-446
Cytisus striatus	Cystr	Q	Herrera1992. Am Nat 140: 421-446
Dactylis glomerata	Daglo
Daphne gnidium	Dagni	T	Valiente-Banuet et al. 2006. PNAS 103: 16812-16817	52
Erica arborea	Erarb	Q	Valiente-Banuet et al. 2006. PNAS 103: 16812-16817	21,35
Erica australis	Eraus	Q	Valiente-Banuet et al. 2006. PNAS 103: 16812-16817	21,35
Erica cinerea	Ercin	Q	Valiente-Banuet et al. 2006. PNAS 103: 16812-16817	21,35
Erica scoparia	Ersco	Q	Valiente-Banuet et al. 2006. PNAS 103: 16812-16817	21,35
Erica umbellata	Erumb	Q	Valiente-Banuet et al. 2006. PNAS 103: 16812-16817	21
Genista triacanthos	Getri	Q	Herrera1992. Am Nat 140: 421-446
Hedera helix	Hehel	T	Valiente-Banuet et al. 2006. PNAS 103: 16812-16817	21
Ilex aquifolium	Ilaqu	T	Valiente-Banuet et al. 2006. PNAS 103: 16812-16817	21,26
Juniperus oxycedrus	Juoxy	T	Herrera1992. Am Nat 140: 421-446
Lavandula pedunculata	Laped	Q	Herrera1992. Am Nat 140: 421-446
Lavandula stoechas	Lasto	Q	Valiente-Banuet et al. 2006. PNAS 103: 16812-16817	33
Lonicera implexa	Loimp	T	Valiente-Banuet et al. 2006. PNAS 103: 16812-16817	21
Lonicera periclymenum	Loper	T	Valiente-Banuet et al. 2006. PNAS 103: 16812-16817	21
Myrtus communis	Mycom	T	Valiente-Banuet et al. 2006. PNAS 103: 16812-16817	7
Olea europaea	Oleur	T	Valiente-Banuet et al. 2006. PNAS 103: 16812-16817	21,46,47
Osyris alba	Osalb	T	Valiente-Banuet et al. 2006. PNAS 103: 16812-16817	7
Phillyrea angustifolia	Phang	T	Valiente-Banuet et al. 2006. PNAS 103: 16812-16817	7,21,22,23,48
Phillyrea latifolia	Phlat	T	Herrera1992. Am Nat 140: 421-446
Phlomis purpurea	Phpur	Q	Herrera1992. Am Nat 140: 421-446
Pinus pinaster	Pipis	T	Herrera1992. Am Nat 140: 421-446
Pinus pinea	Pipin	T	Herrera1992. Am Nat 140: 421-446
Pistacia lentiscus	Pilen	T	Valiente-Banuet et al. 2006. PNAS 103: 16812-16817	21-24
Pistacia terebinthus	Piter	T	Valiente-Banuet et al. 2006. PNAS 103: 16812-16817	22,25
Pteridium aquilinum	Ptaqu
Pterospartum tridentatum	Pttri	Q	Herrera1992. Am Nat 140: 421-446
Quercus canariensis	Qucan	T	Herrera1992. Am Nat 140: 421-446
Quercus coccifera	Qucoc	T	Herrera1992. Am Nat 140: 421-446
Quercus faginea	Qufag	T	Valiente-Banuet et al. 2006. PNAS 103: 16812-16817	40
Quercus humilis	Quhum	T	Valiente-Banuet et al. 2006. PNAS 103: 16812-16817	41
Quercus ilex	Quile	T	Valiente-Banuet et al. 2006. PNAS 103: 16812-16817	42,43
Quercus pyrenaica	Qupyr	T	Valiente-Banuet et al. 2006. PNAS 103: 16812-16817	44
Quercus robur	Qurob	T	Herrera1992. Am Nat 140: 421-446
Quercus rotundifolia	Qurot	T	Herrera1992. Am Nat 140: 421-446
Quercus suber	Qusub	T	Herrera1992. Am Nat 140: 421-446
Rhamnus alaternus	Rhala	T	Valiente-Banuet et al. 2006. PNAS 103: 16812-16817	21
Rosmarinus officinalis	Rooff	Q	Valiente-Banuet et al. 2006. PNAS 103: 16812-16817	31
Rubia peregrina	Ruper	T	Valiente-Banuet et al. 2006. PNAS 103: 16812-16817	45
Rubus ulmifolius	Ruulm	T	Valiente-Banuet et al. 2006. PNAS 103: 16812-16817	21
Ruscus aculeatus	Ruacu	T	Valiente-Banuet et al. 2006. PNAS 103: 16812-16817	29,45
Salix atrocinerea	Saatr
Smilax aspera	Smasp	T	Valiente-Banuet et al. 2006. PNAS 103: 16812-16817	45
Tamus communis	Tacom
Teucrium scorodonia	Tesco	Q	Herrera1992. Am Nat 140: 421-446
Ulex europaeus	Uleur	Q	Herrera1992. Am Nat 140: 421-446
Ulex minor	Ulmin	Q	Herrera1992. Am Nat 140: 421-446
Ulex parviflorus	Ulpar	Q	Herrera1992. Am Nat 140: 421-446
Viburnum tinus	Vitin	T	Valiente-Banuet et al. 2006. PNAS 103: 16812-16817	21
