# Supplementary material for: Community structure informs species geographic distributions
Source: PLoS One. 2018 May 23;13(5):e0197877. doi: 10.1371/journal.pone.0197877 (PMC5965839; doi:10.1371/journal.pone.0197877)
Supplement: S2 Table — Summary of the SDMs constructed used for each species. Spearman correlation between their predictions and the observed abundance for each species, considering the validated plots (“validate”) and those used in the analysis (“test”), the deviance and deviance explained for each model, and the difference between the correlation with the observed data obtained using the “Env+Bio” and “Env” model for each species. (XLSX) [file pone.0197877.s004.xlsx]

## Sheet: TS2_Env+Bio & Env Models
Species	code	Env+Bio Models	rho_validate_data	rho_test_data	deviance	%_deviance explained	aic	Env Models	rho_validate_data	rho_test_data	deviance	%_deviance explained	aic	rho_"Env+Bio"- rho_"Env"
Corynephorus canescens	Cocan	~ Ilaqu + Uleur	0.627003	0.783153	342.645	94.4325	466.075	~ dom_form + anualP	0.46811	0.941433	296.293	95.1856	426.621	0.158892
Lonicera implexa	Loimp	~ Brret + Vitin	0.172109	0.200042	3386.93	33.9218	4140.58	~ 1	0.0217281	0.109115	3663.3	28.5299	4412.88	0.150381
Rosmarinus officinalis	Rooff	~ Cialb + Crmon + Mycom	0.206477	0.179288	2306.13	34.8407	2720.63	~ Twarm	0.0727626	0.138991	2538.69	28.2695	2949.22	0.133714
Phillyrea latifolia	Phlat	~ Vitin + landuse	0.244306	0.126359	4766.32	27.4469	5323.98	~ dom_form + landuse	0.11813	0.0782762	4770.67	27.3806	5330.28	0.126177
Quercus canariensis	Qucan	~ Hehel + landuse	0.424176	0.466778	1681.75	76.146	1844.21	~ landuse + Twarm	0.310229	0.398578	2618.61	62.8577	2780.85	0.113947
Phillyrea angustifolia	Phang	~ Arune + Ersco	0.458137	0.400779	8987.39	25.8654	10800.9	~ anualP	0.350822	0.292131	9713.33	19.8773	11524.8	0.107314
Salix atrocinerea	Saatr	~ Ruulm	0.424389	0.514014	1895.38	75.2523	2058.43	~ 1	0.329434	0.506648	3098.77	59.5398	3261.44	0.094955
Lonicera periclymenum	Loper	~ Qurob + Ruacu + Saatr + Tacom	0.25158	0.279827	4280.48	28.2325	5040.55	~ dom_form	0.157928	0.139303	4507.23	24.4307	5263.24	0.0936523
Asplenium onopteris	Asono	~ Erarb + Ruacu	0.435825	0.351629	3269.91	31.2576	3992.01	~ dom_form + Twarm	0.344669	0.33039	3239.29	31.9014	3963.15	0.091156
Viburnum tinus	Vitin	~ Arune	0.313986	0.361006	7477.72	31.1293	8343.59	~ orientation	0.224047	0.324007	7818.92	27.9869	8687.17	0.0899388
Phlomis purpurea	Phpur	~ Cimon	0.199516	0.241819	1518.57	56.1563	1979.89	~ Twarm	0.129003	0.158876	1581.24	54.3471	2042.6	0.0705124
Daphne gnidium	Dagni	~ Phang + Quhum + Ruper	0.239244	0.2591	4282.59	16.0616	6387.76	~ 1	0.170509	0.175656	4594.89	9.94058	6694.05	0.0687343
Quercus pyrenaica	Qupyr	~ Loper	0.290291	0.352817	9224.97	37.5867	9621.45	~ Twarm	0.221761	0.341929	9283.36	37.1916	9679.89	0.0685303
Pistacia terebinthus	Piter	~ Cysco + Qurot	0.225585	0.329364	2408.26	44.8773	2785.44	~ Twarm	0.161863	0.304917	2402.82	45.0019	2777.31	0.0637214
Ulex minor	Ulmin	~ Ercin + Qurob	0.504928	0.466468	1531.04	75.9679	1782.75	~ soil	0.445354	0.558514	1344.4	78.8975	1595.55	0.0595739
Asparagus acutifolius	Asacu	~ Piter + Ruper	0.157542	0.203174	3465.45	27.3112	4187.86	~ 1	0.100077	0.100634	3606.62	24.3502	4326.66	0.057465
Calicotome spinosa	Caisp	~ Brret + Ulpar	0.299105	0.416542	1029.52	70.4146	1344.09	~ Twarm	0.248014	0.434783	1107.24	68.1813	1416.8	0.0510904
Crataegus monogyna	Crmon	~ Ruacu	0.0701935	0.13108	6034.11	10.1181	7104.1	~ dom_form	0.0223254	0.125885	5992.16	10.743	7064.28	0.0478681
Teucrium scorodonia	Tesco	~ Tacom	0.248217	0.182814	2954.32	33.1514	3657.71	~ dom_form	0.202074	0.0975254	2873.63	34.9772	3579.38	0.0461431
Pteridium aquilinum	Ptaqu	~ Cipsi + Qurob	0.234004	0.269085	9364.11	21.4757	10389.2	~ dom_form + anualP	0.190095	0.249079	9860.9	17.3098	10888.1	0.0439089
Quercus humilis	Quhum	~ Loimp + Pilen	0.745256	0.657411	1554.68	82.6029	1796.36	~ 1	0.70212	0.658606	1590.02	82.2075	1827.94	0.0431361
Smilax aspera	Smasp	~ Ruper	0.462409	0.467085	7376.09	35.8215	8767.01	~ dom_form	0.419356	0.461165	7590.47	33.9562	8983.68	0.0430533
Erica arborea	Erarb	~ Arune	0.387569	0.415573	14645.1	27.9616	16436	~ orientation	0.356018	0.413519	15020.5	26.1149	16813.5	0.0315513
Cistus salviifolius	Cisal	~ Lasto + Pipin	0.194199	0.272001	9917.87	25.237	11906.5	~ 1	0.168131	0.234512	10395	21.6405	12379.6	0.0260675
Quercus suber	Qusub	~ Arune + Saatr + dom_form	0.481367	0.515079	19462.2	38.7992	23827.9	~ dom_form	0.455854	0.486583	20428.1	35.7621	24789.8	0.0255128
Rubia peregrina	Ruper	~ Loimp + Ruacu + dom_form	0.354182	0.376555	4476.78	21.0613	6437	~ dom_form	0.328978	0.347761	4591.04	19.0466	6547.3	0.0252036
Cistus monspeliensis	Cimon	~ Lasto + Ulpar	0.288741	0.272772	6124.94	32.1868	6665.7	~ 1	0.264521	0.260372	6529.1	27.7121	7066.01	0.0242201
Cistus ladanifer	Cilad	~ Laped + Lasto + Twarm	0.393674	0.380538	10537.9	34.8312	11621.7	~ Twarm	0.371113	0.364765	11220.3	30.6114	12300	0.0225614
Quercus faginea	Qufag	~ Tacom + orientation	0.466723	0.519434	10404.6	39.4032	11408	~ orientation	0.450455	0.463454	11440.3	33.3713	12442.7	0.0162672
Osyris alba	Osalb	~ Dagni	0.133736	0.260666	3040.78	35.2275	3565.64	~ landuse	0.118601	0.172254	3235.5	31.0799	3760.44	0.0151356
Olea europaea	Oleur	~ Smasp	0.221493	0.217134	5489.14	25.5418	6272.1	~ 1	0.208758	0.203862	5537.91	24.8803	6318.9	0.0127357
Erica umbellata	Erumb	~ dom_form	0.23565	0.387894	2897.79	58.4868	3221.78	~ dom_form + anualP	0.223799	0.402099	2864.91	58.9579	3190.87	0.0118511
Calluna vulgaris	Calvu	~ Lasto	0.465191	0.409832	6210.74	40.4457	7091.77	~ anualP	0.45372	0.396818	6548.01	37.2116	7429.09	0.0114714
Cistus albidus	Cialb	~ Ulpar	0.326137	0.361155	1966.61	53.1674	2310.13	~ landuse	0.316347	0.361155	1963.34	53.2453	2306.85	0.00979029
Quercus coccifera	Qucoc	~ Brret	0.372493	0.284474	8533.37	27.8954	9394.37	~ landuse	0.363845	0.287948	8527.13	27.9481	9388.04	0.00864759
Erica scoparia	Ersco	~ Calvu	0.433463	0.381026	9894.96	42.5149	10717	~ soil + landuse	0.4269	0.380929	9985.01	41.9917	10810.6	0.00656315
Cistus populifolius	Cipop	~ Arune	0.31069	0.403618	6711.22	29.8251	7444.38	~ 1	0.305482	0.411989	6715.76	29.7777	7446.91	0.00520808
Cytisus scoparius	Cysco	~ Cilad	0.190255	0.193468	5354.41	27.2879	6146.22	~ anualP	0.185728	0.208135	5347.51	27.3816	6139.28	0.00452644
Myrtus communis	Mycom	~ Pilen	0.307882	0.306984	6602.1	33.5492	7493.28	~ 1	0.306615	0.302359	6700.49	32.5589	7589.71	0.00126739
Arbutus unedo	Arune	~ orientation	0.403229	0.403029	17441.3	24.2073	19490.8	~ orientation	0.403229	0.403029	17441.3	24.2073	19490.8	0
Brachypodium retusum	Brret	~ Twarm	0.55258	0.595738	2272.05	67.1185	2744.85	~ Twarm	0.55258	0.595738	2272.05	67.1185	2744.85	0
Cistus psilosepalus	Cipsi	~ 1	0.180001	0.291523	2549.43	52.1046	2921.23	~ 1	0.180001	0.291523	2549.43	52.1046	2921.23	0
Cytisus multiflorus	Cymul	~ 1	0.184769	0.324023	1523.33	58.682	1774.63	~ anualP	0.184769	0.300723	1522.18	58.7132	1775.34	0
Erica cinerea	Ercin	~ anualP	0.553559	0.671418	861.642	74.3903	1121.7	~ anualP	0.553559	0.671418	861.642	74.3903	1121.7	0
Juniperus oxycedrus	Juoxy	~ Twarm	0.173489	0.255634	4202.44	41.4674	4758.75	~ Twarm	0.173489	0.255634	4202.44	41.4674	4758.75	0
Lavandula stoechas	Lasto	~ 1	0.316728	0.273046	5659.13	20.0299	7024.33	~ 1	0.316728	0.273046	5659.13	20.0299	7024.33	0
Pinus pinea	Pipin	~ Caisp + soil	0.481902	0.424168	2334.28	59.7194	2668.82	~ soil	0.481902	0.424168	2338.12	59.6531	2670.7	0
Quercus robur	Qurob	~ anualP	0.488	0.621635	2016.94	71.1462	2257.92	~ anualP	0.488	0.621635	2016.94	71.1462	2257.92	0
Ruscus aculeatus	Ruacu	~ dom_form	0.154319	0.222044	5801.39	22.6524	6989.04	~ dom_form	0.154319	0.222044	5801.39	22.6524	6989.04	0
Ulex parviflorus	Ulpar	~ Brret + Twarm	0.588118	0.645151	1433.8	72.2315	2005.96	~ Twarm	0.588118	0.645151	1433.51	72.2371	2003.95	0
Pinus pinaster	Pipis	~ Ulpar	0.475457	0.403269	5555.48	37.2569	6021.95	~ landuse + Twarm	0.475504	0.413826	5542.56	37.4029	6011.06	-4.66389e-05
Pistacia lentiscus	Pilen	~ Oleur + Rhala	0.339383	0.329105	7446.71	30.1159	8452.23	~ 1	0.3398	0.3194	7789.42	26.8998	8791.01	-0.000417364
Cistus crispus	Cicri	~ Lasto	0.256805	0.29826	3367.11	41.963	3863.78	~ landuse + anualP	0.257536	0.290802	3417.7	41.0909	3915.86	-0.000730983
Ulex europaeus	Uleur	~ Qurob + anualP	0.615888	0.73227	651.268	83.8065	835.192	~ anualP	0.61843	0.720069	702.665	82.5285	884.663	-0.00254214
Quercus rotundifolia	Qurot	~ Dagni	0.533278	0.52489	9141.27	47.3455	10142.6	~ 1	0.536407	0.490329	9325.38	46.285	10324.7	-0.00312832
Cytisus striatus	Cystr	~ Cymul + Twarm	0.318563	0.4524	4293.38	55.7559	4749.64	~ Twarm	0.326787	0.451407	4613.47	52.4574	5067.69	-0.00822452
Rubus ulmifolius	Ruulm	~ Smasp	0.256439	0.313043	8087.12	27.8131	9398.22	~ 1	0.264926	0.29762	8447.1	24.5999	9756.32	-0.00848704
Lavandula pedunculata	Laped	~ Cymul + Twarm	0.358392	0.518069	2927.11	50.4053	3455.7	~ Twarm	0.370666	0.507101	2951.97	49.984	3478.56	-0.0122739
Brachypodium sylvaticum	Brsyl	~ Quile + Tacom	0.208652	0.234603	4210.89	23.9415	4907.14	~ dom_form	0.227427	0.29403	3904.58	29.4741	4600.91	-0.0187757
Erica australis	Eraus	~ Cilad + Ruper	0.251105	0.319048	5159.55	41.7189	5619.01	~ dom_form	0.271751	0.346986	5192.88	41.3424	5652.25	-0.0206466
Dactylis glomerata	Daglo	~ Cymul	0.0474774	0.118833	4175.27	15.1648	5070.29	~ 1	0.0786999	0.106104	4176.4	15.1418	5069.51	-0.0312225
Rhamnus alaternus	Rhala	~ Oleur + Smasp	0.190127	0.294554	3502.48	30.2927	4123.04	~ 1	0.221559	0.210987	3660.82	27.1413	4277.46	-0.0314317
Quercus ilex	Quile	~ Hehel + Quhum	0.688074	0.743144	2552.28	73.7452	2990.15	~ dom_form	0.719803	0.799784	2081.65	78.5865	2521.6	-0.0317296
Ilex aquifolium	Ilaqu	~ Hehel + Qurob	0.426309	0.411105	453.632	64.5618	606.28	~ 1	0.46808	0.359677	529.187	58.6594	678.107	-0.041771
Tamus communis	Tacom	~ Ruacu	0.0768059	0.132665	4126.65	21.083	5044.58	~ dom_form	0.143676	0.13516	4080.93	21.9574	5000.72	-0.0668704
Pterospartum tridentatum	Pttri	~ Eraus + Erumb	0.173936	0.169029	2327.42	42.8581	2588.49	~ dom_form + anualP	0.265558	0.290651	2045.52	49.7792	2308.55	-0.0916219
Genista triacanthos	Getri	~ Calvu + Erumb	0.0527909	0.233525	3656.55	32.1469	4206.86	~ dom_form	0.157601	0.236358	3676.22	31.782	4227.68	-0.10481
Hedera helix	Hehel	~ Ruacu	0.246115	0.356657	3346.33	47.0187	3819.71	~ dom_form	0.415126	0.526234	3103.03	50.8708	3578.42	-0.169011
